# Supplementary material for: Green, Black and Rooibos Tea Inhibit Prostaglandin E2 Formation in Human Monocytes by Inhibiting Expression of Enzymes in the Prostaglandin E2 Pathway
Source: Molecules. 2022 Jan 8;27(2):397. doi: 10.3390/molecules27020397 (PMC8778366; doi:10.3390/molecules27020397)
Supplement: Supplementary file 1 [file molecules-27-00397-s001.zip]

Archive with 1 entries (1 files):
- molecules-1530080-supplementary.pdf
